# Supplementary material for: Synthesis and Characterization of Novel Triphenylamine—Containing Electrochromic Polyimides with Benzimidazole Substituents
Source: Molecules. 2023 Feb 21;28(5):2029. doi: 10.3390/molecules28052029 (PMC10004704; doi:10.3390/molecules28052029)
Supplement: Supplementary file 1 [file molecules-28-02029-s001.zip]

Archive with 1 entries (1 files):
- molecules-2191172-supplementary.pdf
